# Supplementary material for: Differential Diagnosis of Rare Diseases Involving Bilateral Lower Extremities with Similar 99mTc-MDP Bone Scan Patterns: Analysis of a Case Series
Source: Diagnostics (Basel). 2022 Apr 6;12(4):910. doi: 10.3390/diagnostics12040910 (PMC9031204; doi:10.3390/diagnostics12040910)
Supplement: Supplementary file 1 [file diagnostics-12-00910-s001.zip]

Archive with 1 entries (1 files):
- diagnostics-1630214-supplementary.pdf
